# Supplementary material for: Prognostic Value of Skeletal Muscle Loss in Unresectable Hepatocellular Carcinoma Treated with TACE-Based Combination Therapy
Source: J Clin Med. 2026 Jul 7;15(13):5315. doi: 10.3390/jcm15135315 (PMC13362567; doi:10.3390/jcm15135315)
Supplement: Supplementary file 1 [file jcm-15-05315-s001.zip]

Archive with 1 entries (1 files):
- jcm-4345212-supplementary.pdf
